# Supplementary material for: Comprehensive Biological Potential, Phytochemical Profiling Using GC-MS and LC-ESI-MS, and In-Silico Assessment of Strobilanthes glutinosus Nees: An Important Medicinal Plant
Source: Molecules. 2022 Oct 14;27(20):6885. doi: 10.3390/molecules27206885 (PMC9608989; doi:10.3390/molecules27206885)
Supplement: Supplementary file 1 [file molecules-27-06885-s001.zip]

Archive with 1 entries (1 files):
- molecules-1942895-SM.pdf
